# Supplementary material for: A novel CREB5/TOP1MT axis confers cisplatin resistance through inhibiting mitochondrial apoptosis in head and neck squamous cell carcinoma
Source: BMC Med. 2022 Jul 1;20:231. doi: 10.1186/s12916-022-02409-x (PMC9248137; doi:10.1186/s12916-022-02409-x)
Supplement: Supplementary file 2 — Additional file 2. The images of the original, uncropped gels/blots. [file 12916_2022_2409_MOESM2_ESM.xlsx]

## Sheet: Fig. 1D,E
		Cisplatin (mM)	0 5 10
				AKT antibody							AKT antibody
				Phospho-AKT (Thr308) antibody
											Phospho-AKT (Ser473) antibody
				Phospho-AKT (Ser473) antibody
											GAPDH antibody
				GAPDH antibody
				AKT antibody
											AKT antibody
				Phospho-AKT (Thr308) antibody
											Phospho-AKT (Ser473) antibody
				Phospho-AKT (Ser473) antibody							GAPDH antibody
				GAPDH antibody

## Sheet: Fig. 1H
			CREB5 antibody
			GAPDH antibody

## Sheet: Fig. 1I
	Cisplatin (mM)	0 5 10
			CREB5 antibody
			GAPDH antibody
			CREB5 antibody
			GAPDH antibody

## Sheet: Fig. 1J
			AKT antibody				AKT antibody
			Phospho-AKT (Ser473) antibody				Phospho-AKT (Ser473) antibody
			GAPDH antibody				GAPDH antibody
			CREB5 antibody				CREB5 antibody
			H3 antibody				H3 antibody

## Sheet: Fig. 1M,N
											CREB5 antibody			CREB5 antibody
			FLAG antibody
						FLAG antibody
											GAPDH antibody			GAPDH antibody
			CREB5 antibody
						CREB5 antibody
			GAPDH antibody
						GAPDH antibody

## Sheet: Fig. 1S
				CREB5 antibody
				GAPDH antibody

## Sheet: Fig. 2H
			CREB5 antibody				CREB5 antibody				CREB5 antibody				CREB5 antibody
			Bcl-2 antibody				Bcl-2 antibody				Bcl-2 antibody				Bcl-2 antibody
			Bcl-xL antibody				Bcl-xL antibody				Bcl-xL antibody				Bcl-xL antibody
			Bax antibody				Bax antibody				Bax antibody				Bax antibody
			Cytochrome C antibody
							Cytochrome C antibody				Cytochrome C antibody
			Caspase 3 antibody												Cytochrome C antibody
							Caspase 3 antibody
			cleaved Caspase 3 antibody								Caspase 3 antibody				Caspase 3 antibody
							cleaved Caspase 3 antibody
			Caspase 7 antibody								cleaved Caspase 3 antibody				cleaved Caspase 3 antibody
							Caspase 7 antibody
											Caspase 7 antibody				Caspase 7 antibody
			cleaved Caspase 7 antibody				cleaved Caspase 7 antibody
											cleaved Caspase 7 antibody				cleaved Caspase 7 antibody
			PARP antibody				PARP antibody
			cleaved PARP antibody				cleaved PARP antibody				PARP antibody				PARP antibody
											cleaved PARP antibody				cleaved PARP antibody
			GAPDH antibody				GAPDH antibody				GAPDH antibody				GAPDH antibody

## Sheet: Fig. 3B,D
			CREB5 antibody			CREB5 antibody
											CREB5 antibody			CREB5 antibody
			GAPDH antibody			GAPDH antibody					TOP1MT antibody			TOP1MT antibody
											GAPDH antibody
														GAPDH antibody

## Sheet: Fig. 3F,G
							TOP1MT antibody					TOP1MT antibody				TOP1MT antibody
			TOP1MT antibody
							Bcl-2 antibody					Bcl-2 antibody				Bcl-2 antibody
			Bcl-2 antibody
							Bcl-xL antibody					Bcl-xL antibody				Bcl-xL antibody
			Bcl-xL antibody
							Bax antibody					Bax antibody				Bax antibody
			Bax antibody
							Cytochrome C antibody									Cytochrome C antibody
			Cytochrome C antibody									Cytochrome C antibody
							Caspase 3 antibody
			Caspase 3 antibody													Caspase 3 antibody
												Caspase 3 antibody
			cleaved Caspase 3 antibody				cleaved Caspase 3 antibody
												cleaved Caspase 3 antibody				cleaved Caspase 3 antibody
				Caspase 7 antibody				Caspase 7 antibody
												Caspase 7 antibody				Caspase 7 antibody
				cleaved Caspase 7 antibody				cleaved Caspase 7 antibody				cleaved Caspase 7 antibody
																cleaved Caspase 7 antibody
			PARP antibody				PARP antibody					PARP antibody
			cleaved PARP antibody				cleaved PARP antibody					cleaved PARP antibody				PARP antibody
			GAPDH antibody													cleaved PARP antibody
							GAPDH antibody					GAPDH antibody				GAPDH antibody

## Sheet: Fig. 4K
			CREB5 antibody			CREB5 antibody
			TOP1MT antibody			TOP1MT antibody
			Bcl-2 antibody			Bcl-2 antibody
			Bcl-xL antibody			Bcl-xL antibody
			Bax antibody			Bax antibody
			Cytochrome C antibody			Cytochrome C antibody
			Caspase 3 antibody			Caspase 3 antibody
			cleaved Caspase 3 antibody			cleaved Caspase 3 antibody
			Caspase 7 antibody			Caspase 7 antibody
			cleaved Caspase 7 antibody			cleaved Caspase 7 antibody
			PARP antibody			PARP antibody
			cleaved PARP antibody			cleaved PARP antibody
			GAPDH antibody
						GAPDH antibody

[truncated: 4 more sheets: Fig. 4L, Fig. 6E, Fig. S2, Fig. S6]
